# Supplementary material for: Implication of the NLRP3 Inflammasome in Bovine Age-Related Sarcopenia
Source: Int J Mol Sci. 2021 Mar 30;22(7):3609. doi: 10.3390/ijms22073609 (PMC8036417; doi:10.3390/ijms22073609)
Supplement: Supplementary file 1 [file ijms-22-03609-s001.zip]

Archive with 9 entries (6 files):
- supplemental/
- supplemental/.DS_Store
- __MACOSX/
- __MACOSX/supplemental/
- __MACOSX/supplemental/._.DS_Store
- supplemental/Table S2.docx
- __MACOSX/supplemental/._Table S2.docx
- supplemental/Table S1.docx
- __MACOSX/supplemental/._Table S1.docx
